# Supplementary material for: Are Inflamed Periodontal Tissues Endogenous Source of Advanced Glycation End-Products (AGEs) in Individuals with and without Diabetes Mellitus? A Systematic Review
Source: Biomolecules. 2022 Apr 27;12(5):642. doi: 10.3390/biom12050642 (PMC9138899; doi:10.3390/biom12050642)
Supplement: Supplementary file 1 [file biomolecules-12-00642-s001.zip]

Archive with 1 entries (1 files):
- biomolecules-1653571-supplementary.pdf
